# Supplementary material for: Developmental, Neuroanatomical and Cellular Expression of Genes Causing Dystonia
Source: Ann Clin Transl Neurol. 2025 Dec 16;13(5):1005–19. doi: 10.1002/acn3.70285 (PMC13161888; doi:10.1002/acn3.70285)
Supplement: Supplementary file 2 — Table S5: Adult striatal tissue single cell RNA‐seq data. Median expression values for individual genes across neuronal and non‐neuronal cell types. [file ACN3-13-1005-s004.xlsx]

## Sheet: median_adult_str
	Str-adult-InN-1	Str-adult-InN-2	Str-adult-InN-3	Str-adult-InN-4	Str-adult-InN-5	Str-adult-InN-6	Str-adult-InN-7	Str-adult-InN-8	Str-adult-InN-9	Str-adult-InN-10	Str-adult-Ast	Str-adult-Ependy	Str-adult-Olig-1	Str-adult-OPC	Str-adult-MG	Str-adult-Misc-1
ACTB	0.8	1	0.7	1.1	1	0.4	0.7	1	0.7	0.8	0.6	0.7	1.5	1.2	1.8	1.7
ADCY5	2.1	1.9	0.5	2.1	2.1	0.3	0.9	0.4	0.5	0.4	0	0	0	0	0	0
ANO3	2.6	2.1	0	2.4	2.7	0.1	0	0	0	0.3	0	0	0	0	0	0
AOPEP	1	1	1.4	1.1	1	0.9	1.2	1	1.3	1.3	1.1	2	2.2	1	0	1
ATP1A3	0.3	0.6	1	0.4	0	0.8	1.3	1.2	1.5	0.4	0	0	0	0	0	0
BCAP31	0	0	0	0	0	0.3	0	0	0	0	0	0	0	0	0	0
CACNA1A	1.9	1.8	1.7	1.9	1.8	1.2	1.3	1.5	1.7	0.3	1.8	0	0	2	0	0
COX20	0	0	0.1	0.2	0	0.2	0	0	0.3	0	0	0	0	0	0	0
DDC	0	0	0	0	0	0	0	0	0	0	0	0	0	0	0	0
DNAJC12	0	0	0	0.2	0	0	0	0	0	0	0	0	0	0	0	0
EIF2AK2	0.3	0.3	0.5	0.2	0.2	0.6	0.6	0.4	0.6	0.4	0	0	0	0	0	0
FITM2	0	0	0	0	0	0.1	0	0	0	0	0	0	0	0	0	0
FOXG1	0.5	0.6	0	0.5	0.5	0	0	0.4	0.3	0.4	0	0	0	0	0	0
GCH1	0	0	0	0	0	0	0	0	0	0	0	0	0	0	0	0
GNAL	2.3	2.1	0.7	2.4	2.4	0.3	0.7	1	0.7	0	0	0	0	0	0	0
GNAO1	1.4	1.4	1.1	1.7	1.6	1.3	1.2	1.1	1.1	1.5	1.4	0.6	1.8	0	0	0
GNB1	1	0.9	1	1.2	1	1	0.9	1	0.9	0.9	0	0.7	0	0.8	0	0
HPCA	1	0.9	0	1.3	1.2	0	0	0	0.3	0.3	0	0	0	0	0	0
KCNA1	0	0	0	0	0	0	0	0	0	0	0	0	0	0	0	0
KCNMA1	2.3	1.6	1.7	2	2.2	0.8	1.8	1.9	2.8	2.4	2	2.5	0	2.2	1.7	0
KCTD17	1	0.6	0	0.8	1	0	0	0	0	0.3	0	0	0	0	0	0
KMT2B	0	0	0	0	0	0.1	0	0	0	0	0	0	0	0	0	0
MECR	0	0	0	0	0	0.2	0	0	0	0	0	0	0	0	0	0
PNKD	0.3	0.3	0.3	0.3	0.3	0.2	0	0	0.5	0.2	0	0	0	0	0	0
PRKRA	0.3	0.3	0.4	0.4	0.4	0.4	0.4	0	0.4	0.4	0	0	0	0	0	0
RHOBTB2	0.9	0.3	0	0.9	0.9	0	0	0	0.2	0	0	0	0	0	0	0
SCN8A	2	1	1	2	2	1	1	1	1	1	0	0	0	0	0	0
SERAC1	0	0	0	0.2	0	0.3	0	0	0	0.3	0	0	0	0	0	0
SGCE	0.7	0.8	0.7	0.8	0.7	0.6	0.9	0.7	0.8	0.7	0.4	0	0	1.1	0	0
SLC2A1	0	0	0	0	0	0	0	0	0	0	0	0	0	0	0	0
SLC6A3	0	0	0	0	0	0	0	0	0	0	0	0	0	0	0	0
SPR	0	0	0	0	0	0	0	0	0	0	0	0	0	0	0	0
SQSTM1	0.2	0.2	0.4	0.2	0	0.7	0.5	0.3	0.5	0.4	0	0	0	0	0	0
TAF1	0.5	0.5	0.5	0.5	0.5	0.6	0.5	0.4	0.4	0.5	0	0	0	0	0	0
TH	0	0	0	0	0	0	0	0	0	0	0	0	0	0	0	0
THAP1	0	0	0	0	0	0	0	0	0	0	0	0	0	0	0	0
TIMM8A	0	0	0	0	0	0	0	0	0	0	0	0	0	0	0	0
TMEM151A	0	0	0	0	0	0.2	0	0	0	0	0	0	0	0	0	0
TOR1A	0	0	0	0	0	0	0	0	0	0	0	0	0	0	0	0
TSPOAP1	0.6	0.4	0.3	0.4	0.6	0.3	0.3	0	0.4	0.3	0	0	0	0	0	0
TUBB4A	0.2	0	0	0.2	0	0.3	0	0	0	0	0	0	0	0	0	0
VAC14	0	0	0	0	0	0.2	0	0	0	0	0	0	0	0	0	0
VPS16	0	0	0	0	0	0	0	0	0	0	0	0	0	0	0	0
YY1	0.3	0.4	0.4	0.4	0.3	0.4	0.4	0	0.3	0.3	0	0	0	0	0	0
