# Supplementary material for: Developmental, Neuroanatomical and Cellular Expression of Genes Causing Dystonia
Source: Ann Clin Transl Neurol. 2025 Dec 16;13(5):1005–19. doi: 10.1002/acn3.70285 (PMC13161888; doi:10.1002/acn3.70285)
Supplement: Supplementary file 3 — Table S6: Adult frontal cortical tissue single cell RNA‐seq data. Median expression values for individual genes across neuronal and non‐neuronal cell types. [file ACN3-13-1005-s005.xlsx]

## Sheet: median_adult_fcx
	FC-adult-ExN-1	FC-adult-ExN-2	FC-adult-ExN-3	FC-adult-ExN-4	FC-adult-ExN-5	FC-adult-ExN-6	FC-adult-ExN-7	FC-adult-ExN-8	FC-adult-InN-1	FC-adult-InN-2	FC-adult-InN-3	FC-adult-InN-4	FC-adult-InN-5	FC-adult-InN-6	FC-adult-InN-7	FC-adult-InN-8	FC-adult-Olig	FC-adult-OPC	FC-adult-Ast	FC-adult-MG	FC-adult-Endo
ACTB	0.8	0.9	0.9	0.7	0.8	0.8	0.7	0.7	0.9	0.9	0.7	0.7	0.7	0.9	0.8	0.7	1.3	1	0	1.3	1.6
ADCY5	0.2	0.3	0	0.4	0.3	0	0.4	0.4	0	0.3	0.4	0	0.5	0.5	0	0	0	0	0	0	0
ANO3	1.1	1.2	1.3	1	1.3	0.5	0	1.3	0	0	0	0	0	0	0	0	0	0	0	0	0
AOPEP	1.2	1.4	1.1	1.5	1.4	1.2	1.3	1.2	1.2	1	1.4	1	1.3	0.9	0.9	0.9	2.1	1	0.7	0	0.9
ATP1A3	0.4	0.5	0.6	0.6	0.5	0.9	0.4	0.8	0.8	1.2	1	1	0.9	1	1.3	1.1	0	0	0	0	0
BCAP31	0	0	0	0	0.1	0	0	0	0	0	0	0	0	0	0	0	0	0	0	0	0
CACNA1A	1.7	1.9	1.8	1.7	1.4	1.9	0	1.5	2	1.4	2	1.4	1.9	2.1	2	0.4	0	1.9	0	0	0
COX20	0	0	0	0	0	0.1	0	0.1	0	0	0.1	0	0	0.2	0	0	0	0	0	0	0
DDC	0	0	0	0	0	0	0	0	0	0	0	0	0	0	0	0	0	0	0	0	0
DNAJC12	0	0	0	0	0	0	0	0	0	0	0	0	0	0	0	0	0	0	0	0	0
EIF2AK2	0.4	0.5	0.5	0.4	0.4	0.5	0.4	0.4	0.4	0.5	0.4	0.3	0.4	0.5	0	0.4	0	0	0	0	0
FITM2	0	0	0	0	0	0	0	0	0	0	0	0	0	0	0	0	0	0	0	0	0
FOXG1	0.3	0.2	0.2	0.2	0.3	0.2	0.3	0.4	0	0	0	0	0	0.2	0	0.2	0	0	0	0	0
GCH1	0	0	0	0	0	0	0	0	0	0	0	0	0	0	0	0	0	0	0	0	0
GNAL	0.8	0	0	0.4	0	0	0	0	0	1	1.2	1	0.7	1	1	0.8	0	0	0	0	0
GNAO1	1	1.1	1.1	1.1	1.1	1.2	1.9	1	1.2	1	0.8	0.9	1.1	1.1	0.9	1.2	1.7	0	1.4	0	0
GNB1	0.8	1	1	0.9	0.9	0.9	1	0.8	0.9	0.9	0.9	0.9	1	0.9	0.8	1	0	0	0	0.7	1
HPCA	0	0.5	0.5	0	0	0	0	0	0	0	0	0	0	0	0	0	0	0	0	0	0
KCNA1	0	0	0	0	0	0	0	0	0	0	0	0	0	0	0	0	0	0	0	0	0
KCNMA1	2.5	2.5	2.5	2.6	2.6	2.5	2.4	2.5	2.2	2.1	2.3	1.5	1.2	1.8	1.9	0.8	0	2.2	2.2	1.9	0
KCTD17	0.2	0.3	0	0.2	0.3	0	0.3	0.1	0	0	0	0	0	0	0	0	0	0	0	0	0
KMT2B	0	0	0	0	0	0	0	0	0	0	0	0	0	0	0	0	0	0	0	0	0
MECR	0	0	0	0.2	0.2	0	0.2	0.2	0	0	0	0	0	0	0	0	0	0	0	0	0
PNKD	0.3	0.4	0.3	0.3	0.3	0.4	0.3	0.4	0	0	0.6	0	0	0.4	0.5	0	0	0	0	0	0
PRKRA	0.3	0.3	0.3	0.3	0.3	0.4	0.3	0.3	0	0	0.4	0	0	0.3	0	0	0	0	0	0	0
RHOBTB2	0.3	0.3	0.7	0	0.3	0	0.1	0.3	0	0	0	0	0	0	0	0	0	0	0	0	0
SCN8A	2	1	1	2	2	2	1	2	1	1	2	1	1	1	1	1	0	0	0	0	0
SERAC1	0	0	0	0	0.2	0	0.2	0.2	0	0	0	0	0	0	0	0	0	0	0	0	0
SGCE	0.7	0.7	0.7	0.7	0.7	0.7	0.6	0.7	0.6	0.7	0.6	0.6	0.6	0.6	0.5	0.6	0	1	0	0	0
SLC2A1	0	0	0	0	0	0	0	0	0	0	0	0	0	0	0	0	0	0	0	0	0
SLC6A3	0	0	0	0	0	0	0	0	0	0	0	0	0	0	0	0	0	0	0	0	0
SPR	0	0	0	0	0	0	0	0	0	0	0	0	0	0	0	0	0	0	0	0	0
SQSTM1	0.4	0.4	0.4	0.3	0.4	0.4	0.4	0.3	0	0.3	0.4	0.3	0.4	0.4	0.2	0.4	0	0	0	0	0
TAF1	0.5	0.4	0.5	0.5	0.5	0.4	0.5	0.5	0.4	0.3	0.4	0.3	0.4	0.5	0	0.4	0	0	0	0	0
TH	0	0	0	0	0	0	0	0	0	0	0	0	0	0	0	0	0	0	0	0	0
THAP1	0	0	0	0	0	0	0	0	0	0	0	0	0	0	0	0	0	0	0	0	0
TIMM8A	0	0	0	0	0	0	0	0	0	0	0	0	0	0	0	0	0	0	0	0	0
TMEM151A	0	0	0	0	0	0	0	0	0	0	0	0	0	0	0	0	0	0	0	0	0
TOR1A	0	0	0	0	0	0	0	0	0	0	0	0	0	0	0	0	0	0	0	0	0
TSPOAP1	0.4	0.3	0.3	0.4	0.3	0.6	0.4	0.4	0	0	0.4	0	0	0	0	0	0	0	0	0	0
TUBB4A	0	0.2	0	0	0.2	0	0	0.2	0	0	0	0	0	0	0	0	0	0	0	0	0
VAC14	0	0	0	0	0	0	0	0	0	0	0	0	0	0	0	0	0	0	0	0	0
VPS16	0	0	0	0	0	0	0	0	0	0	0	0	0	0	0	0	0	0	0	0	0
YY1	0.3	0.4	0.3	0.3	0.4	0.3	0.4	0.3	0	0	0.1	0	0	0.2	0	0	0	0	0	0	0
