# Supplementary material for: Developmental, Neuroanatomical and Cellular Expression of Genes Causing Dystonia
Source: Ann Clin Transl Neurol. 2025 Dec 16;13(5):1005–19. doi: 10.1002/acn3.70285 (PMC13161888; doi:10.1002/acn3.70285)
Supplement: Supplementary file 4 — Table S7: Adult cerebellar tissue single cell RNA‐seq data. Median expression values for individual genes across neuronal and non‐neuronal cell types. [file ACN3-13-1005-s003.xlsx]

## Sheet: median_adult_cer
	Cer-adult-ExN	Cer-adult-UBC	Cer-adult-InN-1	Cer-adult-InN-2	Cer-adult-InN-3	Cer-adult-Ast	Cer-adult-BGli	Cer-adult-Olig	Cer-adult-OPC	Cer-adult-MG	Cer-adult-Fibro	Cer-adult-Mural	Cer-adult-Leuko
ACTB	1.2	1	0.8	0.7	0.5	1.4	1.1	1.6	1.1	1.8	1.5	2.7	2.5
ADCY5	0	0	0.6	0.6	0.6	0	0	0	0	0	0	0	0
ANO3	0	0.6	0	1.1	0	0	0	0	0	0	0	1.7	0
AOPEP	1.2	1.3	1.1	1.4	1.4	0.8	0.5	2.1	1.1	0	1.3	1.3	0
ATP1A3	0	2	2	1	1	0	0	0	0	0	0	0	0
BCAP31	0	0	0	0.4	0	0	0	0	0	0	0	0	0
CACNA1A	3	2	2	1	2	0	0	0	2	0	0	0	0
COX20	0	0	0	0.5	0.2	0	0	0	0	0	0	0	0
DDC	0	0	0	0	0	0	0	0	0	0	0	0	0
DNAJC12	0	0	0	0.3	0	0	0	0	0	0	0	0	0
EIF2AK2	0	0.5	0	0.5	0.3	0	0	0	0	0	0	0	0
FITM2	0	0	0	0	0	0	0	0	0	0	0	0	0
FOXG1	0	0	0	0	0	0	0	0	0	0	0	0	0
GCH1	0	0	0	0	0	0	0	0	0	0	0	0	0
GNAL	0	0.6	0.7	0.9	1.1	0	0	0	0	0	0	0	0
GNAO1	1.1	1.3	0.8	1	1.1	0	1.5	1.5	0	0	0	0	0
GNB1	0	0.9	0.7	1	0.8	0	0	0.8	0	1.1	0.9	1.1	1.2
HPCA	0	0	0	0	0	0	0	0	0	0	0	0	0
KCNA1	0	0	0	0	0	0	0	0	0	0	0	0	0
KCNMA1	0	2	3	2	2	2	1	0	2	2	0	0	0
KCTD17	0	0	0	0.3	0	0	0	0	0	0	0	0	0
KMT2B	0	0	0	0	0	0	0	0	0	0	0	0	0
MECR	0	0	0	0.3	0.3	0	0	0	0	0	0	0	0
PNKD	0	0	0	0.4	0.6	0	0	0	0	0	0	0	0
PRKRA	0	0	0	0.4	0.3	0	0	0	0	0	0	0	0
RHOBTB2	0	0	0	0	0	0	0	0	0	0	0	0	0
SCN8A	1	1	1	1	2	0	0	0	0	0	0	0	0
SERAC1	0	0	0	0.3	0	0	0	0	0	0	0	0	0
SGCE	0	0.9	0.6	0.7	0.6	0	0	0.6	0.9	0	0	0	0
SLC2A1	0	0	0	0	0	0	0	0	0	0	0	0	0
SLC6A3	0	0	0	0	0	0	0	0	0	0	0	0	0
SPR	0	0	0	0	0	0	0	0	0	0	0	0	0
SQSTM1	0	0.7	0	0.7	0.4	0	0	0	0	0	0	0	0
TAF1	0	0.5	0	0.5	0.5	0	0	0	0	0	0	0	0
THAP1	0	0	0	0	0	0	0	0	0	0	0	0	0
TIMM8A	0	0	0	0	0	0	0	0	0	0	0	0	0
TMEM151A	0	0	0	0	0	0	0	0	0	0	0	0	0
TOR1A	0	0	0	0	0	0	0	0	0	0	0	0	0
TSPOAP1	0	0	0	0.3	0.4	0	0	0	0	0	0	0	0
TUBB4A	1.2	0.4	0	0.4	0	0	0	0.7	0	0	0	0	0
VAC14	0	0	0	0	0	0	0	0	0	0	0	0	0
VPS16	0	0	0	0	0	0	0	0	0	0	0	0	0
YY1	0	0	0	0.3	0.3	0	0	0	0	0	0	0	0
