# Supplementary material for: Developmental, Neuroanatomical and Cellular Expression of Genes Causing Dystonia
Source: Ann Clin Transl Neurol. 2025 Dec 16;13(5):1005–19. doi: 10.1002/acn3.70285 (PMC13161888; doi:10.1002/acn3.70285)
Supplement: Supplementary file 5 — Table S8: Adult substantia nigra tissue single cell RNA‐seq data. Median expression values for individual genes across neuronal and non‐neuronal cell types. [file ACN3-13-1005-s002.xlsx]

## Sheet: Supplementary Table 8
	SNg-adult-DaN-1	SNg-adult-DaN-2	SNg-adult-DaN-3	SNg-adult-InN-1	SNg-adult-InN-2	SNg-adult-InN-3	SNg-adult-InN-4	SNg-adult-InN-5	SNg-adult-Ast	SNg-adult-Olig-1	SNg-adult-Olig-2	SNg-adult-OPC	SNg-adult-MG	SNg-adult-Leuko	SNg-adult-Endo	SNg-adult-Fibro	SNg-adult-Tcell
ACTB	0.7	0.6	1.3	1	1.1	0.9	1.1	0.8	0.9	1.3	1.5	1.2	1.7	1.1	1.8	1.9	2.1
ADCY5	0	0.6	0.2	0	0	0.3	0	0	0	0	0.6	0	0	0	0	0	0
ANO3	0	0.5	0.3	0	0	1.2	0	0	0	0	0	0	0	0	0	0	0
AOPEP	1.4	1.5	1.4	1.2	0.7	1.6	1.1	1.6	0.9	2.2	2.1	1	0	0	0.3	1.2	0
ATP1A3	1.1	1	0.8	1	1.1	0.7	1.1	0.6	0	0	0	0	0	0	0	0	0
BCAP31	0.3	0.2	0.3	0	0	0	0	0	0	0	0	0	0	0	0	0	0
CACNA1A	0.9	1.7	1.7	1.4	2.2	1.8	1.5	0.9	0	0	0	2.1	0	0	0	0	0
COX20	0.5	0	0.3	0.2	0	0	0	0.6	0	0	0	0	0	0	0	0	0
DDC	0	0	0	0	0	0	0	0	0	0	0	0	0	0	0	0	0
DNAJC12	0.2	0.2	0.3	0	0	0	0	0.5	0	0	0	0	0	0	0	0	0
EIF2AK2	0.5	0.3	0.4	0.5	0.3	0	0	0.6	0	0	0	0	0	0.4	0	0	0
FITM2	0	0	0	0	0	0	0	0	0	0	0	0	0	0	0	0	0
FOXG1	0	0	0.6	0	0	0	0	0	0	0	0	0	0	0	0	0	0
GCH1	0	0	0	0	0	0	0	0	0	0	0	0	0	0	0	0	0
GNAL	0.9	0.5	1.4	0.6	0.7	1.6	0.9	0	0	0	0	0	0	0	0	0	0
GNAO1	1.1	1.3	1.1	1.2	1.3	1.1	1.1	1.2	1	1.9	1.3	0.7	0	0	0	0	0
GNB1	0.8	0.6	1	0.8	0.9	0.8	0.9	1	0	0	0.9	0.6	1.1	1.4	1.4	0	1.3
HPCA	0	0	1.3	0	1	0.5	0	0	0	0	0	0	0	0	0	0	0
KCNA1	0	0	0	0	0	0	0	0	0	0	0	0	0	0	0	0	0
KCNMA1	2	3	2	2	2	2	2	1	2	0	0	2	2	2	0	0	0
KCTD17	0	0	0.2	0	0	0	0	0	0	0	0	0	0	0	0	0	0
KMT2B	0	0	0	0	0	0	0	0	0	0	0	0	0	0	0	0	0
MECR	0	0	0.3	0	0	0	0	0	0	0	0	0	0	0	0	0	0
PNKD	0.6	0.5	0.3	0.5	0	0	0	0.4	0	0	0	0	0	0	0	0	0
PRKRA	0.3	0.3	0.3	0.4	0	0	0	0.5	0	0	0	0	0	0	0	0	0
RHOBTB2	0	0	0	0	0	0	0	0	0	0	0	0	0	0	0	0	0
SCN8A	1.4	1.7	1.5	1.2	1.4	1.5	1.2	0.6	0	0	0	0	0	0	0	0	0
SERAC1	0	0	0.3	0	0	0	0	0	0	0	0	0	0	0	0	0	0
SGCE	0.9	0.6	0.7	0.9	0.6	0.8	0.5	1	0	0	0.8	0.9	0	0	0	0	0
SLC2A1	0	0	0	0	0	0	0	0	0	0	0	0	0	0	2	0	0
SLC6A3	0	0	0	0	0	0	0	0	0	0	0	0	0	0	0	0	0
SPR	0	0	0	0	0	0	0	0	0	0	0	0	0	0	0	0	0
SQSTM1	0.5	0.4	0.4	0.6	0	0.5	0	1.1	0	0	0	0	0	0	0	0.9	0
TAF1	0.5	0.4	0.5	0.4	0.5	0.5	0	0.6	0	0	0	0	0	0	0	0	0
TH	0	0	0	0	0	0	0	0	0	0	0	0	0	0	0	0	0
THAP1	0	0	0	0	0	0	0	0	0	0	0	0	0	0	0	0	0
TIMM8A	0	0	0	0	0	0	0	0	0	0	0	0	0	0	0	0	0
TMEM151A	0	0.2	0.2	0	0	0	0	0	0	0	0	0	0	0	0	0	0
TOR1A	0	0	0	0	0	0	0	0	0	0	0	0	0	0	0	0	0
TSPOAP1	0	0.3	0.4	0	0.5	0	0	0	0	0	0	0	0	0	0	0	0
TUBB4A	0.4	0.3	0.2	0	0	0	0	0	0	0	0.8	0	0	0	0	0	0
VAC14	0	0.2	0.1	0	0	0	0	0	0	0	0	0	0	0	0	0	0
VPS16	0	0	0	0	0	0	0	0	0	0	0	0	0	0	0	0	0
YY1	0	0.3	0.3	0	0	0	0	0	0	0	0	0	0	0	0	0	0
